# Supplementary material for: Exposure to Feline Viruses in European Wildcats (Felis s. silvestris) in Germany: Spatial Patterns and Environmental Risk Factors
Source: Viruses. 2026 May 29;18(6):627. doi: 10.3390/v18060627 (PMC13307804; doi:10.3390/v18060627)
Supplement: Supplementary file 1 [file viruses-18-00627-s001.zip]

Archive with 1 entries (1 files):
- viruses-4319858-supplementary.pdf
